# Supplementary material for: The Characterization of R2R3-MYB Genes in Water Lily Nymphaea colorata Reveals the Involvement of NcMYB25 in Regulating Anthocyanin Synthesis
Source: Plants (Basel). 2024 Oct 26;13(21):2990. doi: 10.3390/plants13212990 (PMC11548254; doi:10.3390/plants13212990)
Supplement: Supplementary file 1 [file plants-13-02990-s001.zip]

Archive with 8 entries (8 files):
- Figure S1.pdf
- Figure S2.pdf
- Figure S3.pdf
- Figure S4.pdf
- Supplementary_Figure_legends.pdf
- Table S3.xlsx
- Table S4.xlsx
- Table.pdf
