# Supplementary material for: The Characterization of R2R3-MYB Genes in Water Lily Nymphaea colorata Reveals the Involvement of NcMYB25 in Regulating Anthocyanin Synthesis
Source: Plants (Basel). 2024 Oct 26;13(21):2990. doi: 10.3390/plants13212990 (PMC11548254; doi:10.3390/plants13212990)
Supplement: Supplementary file 1 [file plants-13-02990-s001.zip › Table S3.xlsx]

## Sheet: Sheet1
Table S3 GO annotation of transcription factor R2R3-MYB in N. colorata
Class	Term	NcMYB1	NcMYB2	NcMYB4	NcMYB5	NcMYB7	NcMYB8	NcMYB15	NcMYB17	NcMYB18	NcMYB21	NcMYB22	NcMYB23	NcMYB27	NcMYB28	NcMYB33	NcMYB37	NcMYB38	NcMYB40	NcMYB41	NcMYB46	NcMYB48	NcMYB49	NcMYB52	NcMYB53	NcMYB54	NcMYB58	NcMYB59	Total
Biological Process	actin filament organization													1															1
	actin filament-based movement													1															1
	anatomical structure development											1																	1
	anther development			1																									1
	anther wall tapetum morphogenesis			1																									1
	blue light signaling pathway				1				1	1								1							1				5
	cell differentiation		1	1	1			1	1	1	1		1	1	1	1		1	1	1	1	1	1	1	1	1	1	1	22
	cell morphogenesis											1																	1
	cellular response to auxin stimulus										1																		1
	cinnamic acid biosynthetic process							1							1					1							1		4
	cuticle pattern formation											1																	1
	flavonoid biosynthetic process																					1							1
	flavonol biosynthetic process																					1							1
	gibberellic acid mediated signaling pathway			1																									1
	L-phenylalanine biosynthetic process															1													1
	mucilage biosynthetic process involved in seed coat development													1															1
	negative regulation of cell population proliferation			1																									1
	negative regulation of growth			1																									1
	negative regulation of lateral root development										1																		1
	negative regulation of metabolic process							1							1					1							1		4
	negative regulation of sinapate ester biosynthetic process							1							1					1									3
	negative regulation of transcription, DNA-templated							1							1	1				1	1								5
	organ boundary specification between lateral organs and the meristem					1											1												2
	plant-type cell wall organization									1																			1
	pollen sperm cell differentiation			1																									1
	pollen tube growth			1																									1
	positive regulation of flavonol biosynthetic process																					1							1
	positive regulation of programmed cell death			1																									1
	positive regulation of response to salt stress															1													1
	positive regulation of transcription, DNA-templated			1									1			1						1				1		1	6
	protein storage vacuole organization			1																									1
	regulation of cutin biosynthetic process											1																	1
	regulation of flavonol biosynthetic process		1																										1
	regulation of flower development												1															1	2
	regulation of gene expression			1										1															2
	regulation of lignin biosynthetic process															1													1
	regulation of phenylpropanoid metabolic process							1							1	1				1									4
	regulation of pollen tube growth			1																									1
	regulation of root development				1				1	1								1											4
	regulation of secondary cell wall biogenesis	1														1	1												3
	regulation of stomatal movement																				1								1
	regulation of transcription, DNA-templated	1		1		1										1	1				1		1			1			8
	response to auxin						1															1							2
	response to chitin						1																					1	2
	response to cold												1													1		1	3
	response to ethylene																					1							1
	response to freezing												1													1		1	3
	response to light stimulus																					1							1
	response to osmotic stress																									1			1
	response to salt stress																					1						1	2
	response to UV-B							1							1					1		1							4
	response to water deprivation																											1	1
	response to wounding							1							1					1						1	1		5
	seed coat development													1															1
	seed germination													1															1
	trichome branching											1																	1
	trichome differentiation													1															1
	trichome morphogenesis													1															1
	vesicle transport along actin filament													1															1
Cellular Component	actin cytoskeleton													1															1
	cytoplasm										1			1															2
	intracellular	1	1	1	1	1		1	1	1	1	1	1	1	1	1	1	1	1	1	1	1	1	1	1	1	1	1	26
	myosin complex													1															1
	nucleus	1	1	1	1	1	1	1	1	1	1	1	1	1	1	1	1	1	1	1	1	1	1	1	1	1	1	1	27
	organelle	1	1	1	1	1		1	1	1	1	1	1	1	1	1	1	1	1	1	1	1	1	1	1	1	1	1	26
	plasma membrane													1															1
	pollen tube			1																									1
	vesicle													1															1
Molecular Function	actin filament binding													1															1
	actin-dependent ATPase activity													1															1
	cis-regulatory region sequence-specific DNA binding															1													1
	DNA binding	1	1			1		1						1	1		1			1	1			1			1		11
	DNA-binding transcription factor activity	1	1	1	1	1	1	1	1	1	1	1	1	1	1	1	1	1	1	1	1	1	1	1	1	1	1	1	27
	DNA-binding transcription factor activity, RNA polymerase II-specific	1				1											1												3
	microfilament motor activity													1															1
	motor activity													1															1
	protein binding		1		1	1		1	1	1	1		1		1		1	1		1		1			1		1	1	16
	RNA polymerase II cis-regulatory region sequence-specific DNA binding	1				1											1												3
	transcription regulatory region sequence-specific DNA binding	1	1	1				1			1		1	1	1	1	1			1	1			1		1	1	1	16
	Total	10	9	20	8	10	4	15	8	9	10	9	11	25	15	15	12	8	5	15	10	15	6	7	7	12	11	14	300
