# Supplementary material for: The Characterization of R2R3-MYB Genes in Water Lily Nymphaea colorata Reveals the Involvement of NcMYB25 in Regulating Anthocyanin Synthesis
Source: Plants (Basel). 2024 Oct 26;13(21):2990. doi: 10.3390/plants13212990 (PMC11548254; doi:10.3390/plants13212990)
Supplement: Supplementary file 1 [file plants-13-02990-s001.zip › Table S4.xlsx]

## Sheet: Sheet1
Table S4 The identification of miRNA in N. colorata
MiRNA name	mature sequence	Star sequence	Precursor sequence	Precursor coordinate
nco-miR156a-5p	cgacagaagagagugagcac	gcucacucucucucugucauc	cgacagaagagagugagcacacacgguguuucuugcaugggggguucaugcuugaagcugugcgugcucacucucucucugucauc	GWHAAYW00000006:4045883..4045969:+
nco-miR156b-5p	ugacagaagagagugagcac	gcucucucucugucugucacc	ugacagaagagagugagcacacauggugucuucagcaugaaaaguacucgugcucgaagcuaugcgugcucucucucugucugucacc	GWHAAYW00000006:4015181..4015269:+
nco-miR157a-5p	uugacagaagauagagagcac	ugcucucccuucuucugucauc	uugacagaagauagagagcacaaaugagcagccgugccuguguugcacgccugagcaucgugugcucucccuucuucugucauc	GWHAAYW00000002:7774776..7774860:-
nco-miR157b-5p	uugacagaagauagagagcac	gcucuuuacucuucugucacca	uugacagaagauagagagcacaacccagcacaggcaaaauggauuuugcuuuugaggggagugugcucuuuacucuucugucacca	GWHAAYW00000008:21098071..21098157:+
nco-miR157c-5p	uugacagaagauagagagcac	gcucucuaggcuucugucauu	uugacagaagauagagagcacugaugguaaagugcaacuggggaugugcguuuuaugcaucugugcucucuaggcuucugucauu	GWHAAYW00000002:4322158..4322243:+
nco-miR157d-5p	uugacagaagauagagagcac	gcucucuagccuucugucauc	uugacagaagauagagagcacagauguuagagugcaauuggugcuuugcauuuuacucauucgugcucucuagccuucugucauc	GWHAAYW00000011:17994551..17994636:+
nco-miR160a-5p	ugccuggcucccugaaugcca	gcaucaggggagccaagcagg	ugccuggcucccugaaugccaucuaugaagcacaccagaggggcuggugugauuacugguuggcaucaggggagccaagcagg	GWHAAYW00000003:16442499..16442582:+
nco-miR164a-5p	uggagaagcaggguacgugcc	cacguacuccucuuuuccaac	uggagaagcaggguacgugccauggcucacuuagcucugaacucuggcacguacuccucuuuuccaac	GWHAAYW00000005:17787817..17787885:-
nco-miR164b-5p	uggagaagcagggcacgugca	caugugcccaucuuuuccauc	uggagaagcagggcacgugcauugccaucucaaagaaguagcuuuuguuggcucuucaugugcccaucuuuuccauc	GWHAAYW00000010:18947812..18947889:-
nco-miR165a-3p	ucggaccaggcuucauucccc	ggaauguugucuggcucgagg	ggaauguugucuggcucgagggcauaugggcgucuugcucaggcgugugcuucuuucccaggugagcucggaccaggcuucauucccc	GWHAAYW00000008:13864038..13864126:+
nco-miR165b-3p	ucggaccaggcuucauucccu	gaaugauggcugggucgaggc	gaaugauggcugggucgaggccacacgguugaugaguuucuuggugaaugguggaggcgucggaccaggcuucauucccu	GWHAAYW00000008:13863851..13863931:+
nco-miR165c-3p	ucggaccaggcuucauucccu	ggauguuggcugggucgaggc	ggauguuggcugggucgaggccacaaacuugugugcucaagagaugcagguggugagggcuucggaccaggcuucauucccu	GWHAAYW00000010:17738802..17738884:-
nco-miR165d-3p	ucggaccaggcuucauucccc	ggacuguugucuggcucgagg	ggacuguugucuggcucgagggcauguggguuucgagugcaugccucacguccuaggugaccucggaccaggcuucauucccc	GWHAAYW00000010:17738571..17738654:-
nco-miR165e-3p	ucggaccaggcuucauucccc	gacuguugucugguucgagac	gacuguugucugguucgagaccauucauguucaacaaaugacauggaugaucucggaccaggcuucauucccc	GWHAAYW00000001:17018814..17018887:+
nco-miR167a-5p	ugaagcugccagcaugaucug	ggucaugcucugacagccucacc	ugaagcugccagcaugaucuggccugcccugaugccuuuaauggcugaacucggcuaggucaugcucugacagccucacc	GWHAAYW00000002:14715163..14715243:+
nco-miR167b-5p	ugaagcugccagcaugaucug	agaucaugcugcaguuucauc	ugaagcugccagcaugaucugauucugucucucuuucucucguucucucucugcucccccaagaucagaucaugcugcaguuucauc	GWHAAYW00000002:14725018..14725105:+
nco-miR167c-5p	ugaagcugccagcaugaucuga	agaucaugcugcaguuucauc	ugaagcugccagcaugaucugacucucucucucucucuuucucuaucucucugcccgguagaacagaucaugcugcaguuucauc	GWHAAYW00000001:17870198..17870283:-
nco-miR390a-5p	aagcucaggagggauagcgcc	cgcuaucuauccugagcauu	aagcucaggagggauagcgccugaguauggcugguggggauguuuuuccgagccauugcgucggcgcuaucuauccugagcauu	GWHAAYW00000005:11910554..11910638:+
nco-miR391a-3p	ccgguaucauucccuugugaa	acagggagaugauaccguugg	acagggagaugauaccguuggaagcaacgguugaucacaaacagcaucccgccgguaucauucccuugugaa	GWHAAYW00000005:9678231..9678303:+
nco-miR393a-5p	uccaaagggaucgcauugaucc	aucaugcgaccccuuuggauu	uccaaagggaucgcauugaucccugcaggcucucacauccgagcuuuggaucaugcgaccccuuuggauu	GWHAAYW00000006:16431829..16431899:+
nco-miR171f-5p	cgauguuggcucgguucaauc	uugagccgugccaauaucaca	cgauguuggcucgguucaaucagaaaacacugcucagaacagcugagucguguacuuugauugagccgugccaauaucaca	GWHAAYW00000002:19459182..19459263:+
nco-miR2950a-5p	uuccaucucuugcacacugga	uggugugcaagggauggaaua	uuccaucucuugcacacuggaacugcaacauaggagcagauuggugugcaagggauggaaua	GWHAAYW00000003:21325203..21325265:-
nco-miR2950b-5p	uuccaucucuugcacacugga	uggugugcaggagacggaaua	uuccaucucuugcacacuggaacugcaaaaucagagcagacuggugugcaggagacggaaua	GWHAAYW00000004:16618149..16618211:-
nco-miR319a-3p	uuuggacugaagggagcuccu	gugcucguuucaggccaaagc	gugcucguuucaggccaaagcauggcaguaaaucuugaugcaguucuuguacugcuuuggacugaagggagcuccu	GWHAAYW00000002:5199789..5199865:+
nco-miR394a-5p	uuggcauucuguccgccucc	aggcgaccagcaugccaagac	uuggcauucuguccgccuccaacugucguuugugugcaccaacaccaacuucucugaacuuggaggcgaccagcaugccaagac	GWHAAYW00000010:17688947..17689031:-
nco-miR396a-5p	uuccacagcuuucuugaacuu	gcucaagaaugcugugggaaa	uuccacagcuuucuugaacuugagagugaugaaggcuuccguuuucuaacgggccuccaugucgugcaagcucaagaaugcugugggaaa	GWHAAYW00000004:14732721..14732811:-
nco-miR396b-5p	uuccacagcuuucuugaacuu	uucaaaaaagcugugggaau	uuccacagcuuucuugaacuucucuuuuuguuauuuaagaucaagaaguucaaaaaagcugugggaau	GWHAAYW00000003:23408170..23408238:-
nco-miR397a-5p	ucauugagugcagcguugaug	ccagcgcugcacucgauaaug	ucauugagugcagcguugaugaaauccggcccuaccaaggagggccauauacuuucaccagcgcugcacucgauaaug	GWHAAYW00000001:33146950..33147028:-
nco-miR397b-5p	ucauugagugcagcguugaug	ccagcgcugcacucgauagug	ucauugagugcagcguugaugaacuccgacccuaccaaggagggccauauacuuucaccagcgcugcacucgauagug	GWHAAYW00000002:16085552..16085630:+
nco-miR398a-3p	cguguucccaggucgccccug	ggagcgacaugggaacacagg	ggagcgacaugggaacacaggaggcguaaaggccgagaaggucaugcucgcguguucccaggucgccccug	GWHAAYW00000004:24664479..24664550:+
nco-miR399a-3p	ugccaaaggagaguugcucug	agggcuucucuccguuuggca	agggcuucucuccguuuggcagacaaaccaggagcccgcacucuccuucaucuucucugccaaaggagaguugcucug	GWHAAYW00000009:22414067..22414145:+
nco-miR408b-3p	ugcacugccucuucccuggcu	gcggggacaaggcagagcaug	gcggggacaaggcagagcaugggaaggucuacaacagaaagggcucugcuguggcccuuuucaugcacugccucuucccuggcu	GWHAAYW00000010:18072773..18072857:+
nco-miR529b-5p	agaagagagagaguacagccc	gcuguacccucucucuucuuc	agaagagagagaguacagcccuagccucucuuuggaggggguugcagugcuguacccucucucuucuuc	GWHAAYW00000002:9131521..9131590:-
nco-miR535a-5p	ugacaacgagagagagcacgc	gugcuccuucccguugucauc	ugacaacgagagagagcacgcuugucagcauucaugugaaguuacacgacuguuuacaugcgugcuccuucccguugucauc	GWHAAYW00000003:9137959..9138041:+
nco-miR5477a-3p	uaaaauagccucuuaagaaac	uucuuaagaggcuauuuagaaaa	uucuuaagaggcuauuuagaaaauucuuguuuugaaaaauuuucuaaaauagccucuuaagaaac	GWHAAYW00000006:5103340..5103405:-
nco-miR827a-3p	cuagaugaucaucagcaagca	uuugcugauggucaucuaau	uuugcugauggucaucuaauugucucugauaugauuucaucuucaugaaugagacaacuagaugaucaucagcaagca	GWHAAYW00000008:5444006..5444084:-
nco-miRN1-5p	ucaguugguguugugguccgggca	ucaacaccaacuaaacagacu	ucaguugguguugugguccgggcaccaaagugggucucugaucgacgagcuccucugaugcaugggccucaacaccaacuaaacagacu	GWHAAYW00000001:40567854..40567943:+
nco-miRN2-3p	ucaauucccgugagcucuaugccu	gucguagcaugaguggucgggcua	gucguagcaugaguggucgggcuagggacacgugaagaggugcgucucuaguucaauucccgugagcucuaugccu	GWHAAYW00000001:81523..81599:-
nco-miRN3-3p	caaugggucuaagacaucucc	aggugucugaggcucauuagu	aggugucugaggcucauuaguugcauugaugaacauggauucagcaugcaugcaaugggucuaagacaucucc	GWHAAYW00000003:566295..566368:+
nco-miRN4-5p	ucccccugccguccgacggug	ccgucgggcgguggggggagg	ucccccugccguccgacgguggcuccuggccccuucgccgaugcaugcagccgucgggcgguggggggagg	GWHAAYW00000004:26931510..26931581:+
nco-miRN5-3p	auccucuggaugcagguuacc	uaaucugcauccugagguuuag	uaaucugcauccugagguuuaggccuucugcccuaaaaccugauccucuggaugcagguuacc	GWHAAYW00000005:2231892..2231955:+
nco-miRN6-5p	gcauuguagcauuagagcuaa	agcucuaauggugcaacgcuu	gcauuguagcauuagagcuaacagacauugagaauguuagcucuaauggugcaacgcuu	GWHAAYW00000007:16116780..16116839:-
nco-miRN7-5p	gcguuguagcauuagagcuaa	agcuuuaaugcuacaacgcug	gcguuguagcauuagagcuaacagacauugagaauguuagcuuuaaugcuacaacgcug	GWHAAYW00000008:3471872..3471931:+
nco-miRN8-5p	gcguuguagcauuagagcuaa	agcuuuaaugcuacaacgcug	gcguuguagcauuagagcuaacagacauugagaauguuagcuuuaaugcuacaacgcug	GWHAAYW00000008:3483388..3483447:+
nco-miRN9-5p	agcugcugaauuauggauucc	cuugcaugauucaggagcugc	agcugcugaauuauggauuccacuguccuacccaaggggcaucaggacucggauaggcuuguggcuugcaugauucaggagcugc	GWHAAYW00000011:16971475..16971560:+
nco-miRN10-5p	ucuucaccaggcgauccaacggau	cucucuaggaacccgggg	ucuucaccaggcgauccaacggaucgauggcaccugcagugaagccuccugagauaucccagaucaccgcugcagcagcauggucucucuaggaacccgggg	GWHAAYW00000011:17722203..17722305:-
